# Supplementary material for: Inhibitors of Rho/MRTF/SRF Transcription Pathway Regulate Mitochondrial Function
Source: Cells. 2024 Feb 24;13(5):392. doi: 10.3390/cells13050392 (PMC10931493; doi:10.3390/cells13050392)
Supplement: Supplementary file 1 [file cells-13-00392-s001.zip]

Archive with 1 entries (1 files):
- cells-2827192-supplementary.pdf
